# Supplementary material for: The Chemical Profile, and Antidermatophytic, Anti-Inflammatory, Antioxidant and Antitumor Activities of Withania chevalieri A.E. Gonç. Ethanolic Extract
Source: Plants (Basel). 2023 Jun 30;12(13):2502. doi: 10.3390/plants12132502 (PMC10347035; doi:10.3390/plants12132502)
Supplement: Supplementary file 1 [file plants-12-02502-s001.zip]

Archive with 1 entries (1 files):
- plants-2394449-supplementary.pdf
